# Supplementary material for: Gene Signature Associated With Bromodomain Genes Predicts the Prognosis of Kidney Renal Clear Cell Carcinoma
Source: Front Genet. 2021 Jun 2;12:643935. doi: 10.3389/fgene.2021.643935 (PMC8206647; doi:10.3389/fgene.2021.643935)
Supplement: Supplementary file 2 [file Table_1.XLSX]

## Sheet: Table S1
Table S1 Differential expression analysis of BRD genes
gene	conMean	treatMean	logFC	pValue
ASH1L	24.9973	19.8392	-0.33342	1.62e-05
ATAD2	3.4276	6.23816	0.86392	1.06e-15
ATAD2B	3.22088	4.03603	0.325484	0.000789
BAZ1A	6.20197	14.6746	1.24253	2.05e-27
BAZ1B	36.1284	46.0212	0.349165	2.9e-06
BAZ2A	29.9945	38.3377	0.354068	2.86e-05
BAZ2B	5.69241	5.17196	-0.13833	0.007184
BPTF	16.4256	16.0964	-0.0292	0.486801
BRD1	13.6317	16.6294	0.286772	8.69e-05
BRD2	79.6033	88.4155	0.151471	0.087852
BRD3	14.1286	11.4111	-0.30818	3.25e-05
BRD4	19.1088	22.1593	0.213675	0.000184
BRD7	21.0809	18.054	-0.22361	0.00011
BRD8	18.0953	22.5296	0.316207	6.06e-05
BRD9	6.38785	9.98921	0.645042	7e-22
BRPF1	10.378	10.3466	-0.00438	0.71373
BRPF3	31.0805	24.5459	-0.34053	5.01e-07
BRWD1	9.16031	9.44534	0.044205	0.972306
BRWD3	4.10539	6.32747	0.624108	5.92e-08
CREBBP	17.5903	22.2325	0.337894	5.88e-05
EP300	36.3315	37.0626	0.028743	0.966599
KMT2A	12.474	13.8309	0.148969	0.301479
KAT2A	15.009	34.443	1.19838	2.71e-20
KAT2B	29.5031	20.3572	-0.53533	1.48e-11
PBRM1	14.525	11.843	-0.29451	6.62e-05
PHIP	12.6506	14.647	0.211406	0.013408
SMARCA2	82.6199	46.4191	-0.83177	1.64e-20
SMARCA4	33.0342	26.3914	-0.32389	7.52e-08
SP100	13.1329	19.1224	0.542071	1.23e-13
SP110	2.65819	4.71483	0.826763	3.16e-19
SP140	0.731212	2.52503	1.78794	8.87e-21
SP140L	6.02173	10.1578	0.754341	2.94e-15
TAF1	10.3433	11.7646	0.185751	0.070754
TRIM24	10.8176	9.28996	-0.21963	0.001314
TRIM28	112.185	128.609	0.197109	0.001629
TRIM33	18.9585	15.1087	-0.32747	1.64e-07
TRIM66	3.31302	4.76563	0.52452	0.002072
ZMYND11	76.2404	51.5448	-0.56473	7.48e-15
ZMYND8	20.9322	20.7013	-0.016	0.570526
